# Supplementary material for: First nearly complete skull of Gallotia auaritae (lower-middle Pleistocene, Squamata, Gallotiinae) and a morphological phylogenetic analysis of the genus Gallotia
Source: Sci Rep. 2019 Nov 12;9:16629. doi: 10.1038/s41598-019-52244-z (PMC6851374; doi:10.1038/s41598-019-52244-z)
Supplement: Supplementary file 2 — Supplementary Information [file 41598_2019_52244_MOESM2_ESM.txt]

S7. List of apomorphies for one of the most parsimonious trees of the phylogenetic analysis including Gallotia goliath

P A U P *
Version 4.0a (build 166) for 32-bit Microsoft Windows (built on Sep  1 2019 at 18:49:48)
Fri Sep 06 13:56:20 2019

        -----------------------------NOTICE-----------------------------
          This is a test version that is still changing rapidly.
          It will expire on 1 Feb 2020.

          Please report bugs to dave@phylosolutions.com
        ----------------------------------------------------------------

Running on IA-32 architecture (64-bit word length)
SSE vectorization enabled
SSSE3 instructions supported
Multithreading enabled for likelihood using Pthreads

Processing of file "D:\feina\new drafts 2018\Gallotia_Penelope\submitted to Scientific Reports\new files after revision\S3_plus_G_goliath.nex" begins...

Data matrix has 25 taxa, 64 characters
Valid character-state symbols: 01234
Missing data identified by '?'
Gaps identified by '-'

*** Skipping "LABELS" block

Character types changed:
  Of 64 total characters:
    19 characters are of type 'ord' (Wagner)
    45 characters are of type 'unord'
    All characters have equal weight

Character weights changed:
  64 characters are included
  Character weights in effect:
    33 characters have weight 1
    7 characters have weight 0.33
    21 characters have weight 0.5
    3 characters have weight 0.2

*** Skipping "MESQUITECHARMODELS" block

*** Skipping "MESQUITE" block

Processing of input file "S3_plus_G_goliath.nex" completed.

paup> PSet msTaxa=polymorph;

paup> Outgroup 9;

Outgroup status changed:
  1 taxon transferred to outgroup
  Total number of taxa now in outgroup = 1
  Number of ingroup taxa = 24

paup> HSearch addSeq=random nreps=10000;

Heuristic search settings:
  Optimality criterion = parsimony
    Character-status summary:
      Of 64 total characters:
        19 characters are of type 'ord' (Wagner)
        45 characters are of type 'unord'
        Character weights in effect:
          33 characters have weight 1
          7 characters have weight 0.33
          21 characters have weight 0.5
          3 characters have weight 0.2
        10 characters are parsimony-uninformative
        Number of parsimony-informative characters = 54
    Gaps are treated as "missing"
    Multistate taxa interpreted as polymorphism
  Starting tree(s) obtained via stepwise addition
    Addition sequence: random
    Number of replicates = 10000
    Starting seed = generated automatically
    Number of trees held at each step = 1
  Branch-swapping algorithm: tree-bisection-reconnection (TBR) with reconnection limit = 8
    Steepest descent option not in effect
  Initial 'Maxtrees' setting = 100
  Branches collapsed (creating polytomies) if maximum branch length is zero
  'MulTrees' option in effect
  No topological constraints in effect
  Trees are unrooted

Maxtrees will be automatically increased by 100 when the limit is hit

Heuristic search completed
  Total number of rearrangements tried = 1309543818
  Score of best tree(s) found = 140.77
  Number of trees retained = 17
  Time used = 00:11:45 (CPU time = 00:10:56.8)

Tree-island profile:
                     First      Last                        First    Times
Island      Size      tree      tree           Score    replicate      hit
--------------------------------------------------------------------------
     1        17         1        17          140.77           11    2575
     2        51         -         -          140.94            2    1572*
     3        98         -         -          141.47         6141       1
     4       100         -         -          141.47         6915       2*
     5       102         -         -          141.47           13     282*
     6       101         -         -          141.47          590      43*
     7       301         -         -          141.64         2984       1
     8       306         -         -          141.64           71     287*
     9       303         -         -          141.64         1156       6*
    10       304         -         -          141.64          182      18*
    11       302         -         -          141.64         4516       3*
    12       305         -         -          141.64           32      76*
    13        18         -         -          141.77            1    4165*
    14        17         -         -          142.43           16     355*
    15        36         -         -          142.81           78     288*
    16       216         -         -          143.51          856      58*
    17         3         -         -          143.77          109      82*
    18        15         -         -          144.27           66      49*
    19        17         -         -          144.47         2019       2*
    20        18         -         -          144.47           19      17*
    21        14         -         -          144.61          245      16*
    22        90         -         -          144.97         1613       5*
    23        84         -         -          145.31          196       4*
    24         3         -         -          145.94          123      39*
    25         3         -         -          146.27          249      19*
    26         6         -         -          146.47          484       3*
    27        17         -         -          146.64         7299       1
    28        18         -         -          146.64          382       5*
    29        15         -         -          146.80         3359       1
    30        42         -         -          146.81          957       1
    31        18         -         -          146.97          742       5*
    32        10         -         -          148.14         3801       3*
    33        36         -         -          148.30          342       7*
    34         6         -         -          148.64         2171       5*
    35        12         -         -          149.31          558       1
    36        24         -         -          149.81         5893       2*
    37        18         -         -          150.64         2979       1

Note(s):
    * Multiple hits on islands of unsaved trees may in fact represent different islands


paup> DescribeTrees / apoList;

Tree description:

  Unrooted tree(s) rooted using outgroup method
  Optimality criterion = parsimony
    Character-status summary:
      Of 64 total characters:
        19 characters are of type 'ord' (Wagner)
        45 characters are of type 'unord'
        Character weights in effect:
          33 characters have weight 1
          7 characters have weight 0.33
          21 characters have weight 0.5
          3 characters have weight 0.2
        10 characters are parsimony-uninformative
        Number of parsimony-informative characters = 54
    Gaps are treated as "missing"
    Multistate taxa interpreted as polymorphism ("min" values for CI, RI, and RC are minimum-possible character lengths)
    Character-state optimization: Accelerated transformation (ACCTRAN)

Tree 1 (rooted using user-specified outgroup)

Tree length = 140.77
Consistency index (CI) = 0.4500
Homoplasy index (HI) = 0.5862
CI excluding uninformative characters = 0.4147
HI excluding uninformative characters = 0.5853
Retention index (RI) = 0.6881
Rescaled consistency index (RC) = 0.3097

                                                                                                                                                                              /------------ Janosikia ulmensis
                                                                                 /-------------------------------------------------------------------------------------------48
                                                                                 |                                                                                            \------------ Dracaenosaurus croizeti
                                                                                 |
                                                                                 |           /--------------------------------------------------------------------------------------------- Gallotia stehlini
                                                                                 |           |
                                                                                 |           |                                                                                /------------ Gallotia PCCRULL1169
                                                                      /---------47           |                                                                     /---------36
                                                                      |          |           |                                                                     |          \------------ Gallotia auaritae
                                                                      |          |           |                                                         /----------37
                                                                      |          |           |                                              /---------38           \----------------------- Gallotia goliath
                                                                      |          |           |                                              |          |
                                                                      |          |           |                                  /----------39          \----------------------------------- Gallotia simonyi
                                                                      |          \----------46                                  |           |
                                                                      |                      |                      /----------40           \---------------------------------------------- Gallotia intermedia
                                                                      |                      |                      |           |
                                                                      |                      |                      |           \---------------------------------------------------------- Gallotia bravoana
                                                                      |                      |                      |
                                                          /----------35                      |           /---------44                                                         /------------ Gallotia galloti palmae
                                                          |           |                      |           |          |                                              /---------41
                                                          |           |                      |           |          |                                              |          \------------ Gallotia galloti galloti
                                                          |           |                      |           |          |                                  /----------42
                                                          |           |                      \----------45          \---------------------------------43           \----------------------- Gallotia caesaris gomerana
                                                          |           |                                  |                                             |
                                               /---------34           |                                  |                                             \----------------------------------- Gallotia caesaris caesaris
                                               |          |           |                                  |
                                               |          |           |                                  \--------------------------------------------------------------------------------- Gallotia atlantica
                                               |          |           |
                                   /----------33          |           \-------------------------------------------------------------------------------------------------------------------- Pseudeumeces cadurcensis
                                   |           |          |
                                   |           |          \-------------------------------------------------------------------------------------------------------------------------------- Psammodromus algirus
                       /----------32           |
                       |           |           \------------------------------------------------------------------------------------------------------------------------------------------- Psammodromus hispanicus
                       |           |
                       |           |                                                                                                                                          /------------ Podarcis muralis
                       |           \-----------------------------------------------------------------------------------------------------------------------------------------31
                       |                                                                                                                                                      \------------ Podarcis hispanica
            /---------30
            |          |                                                                                                                                           /----------------------- Lacerta viridis
            |          |                                                                                                                                           |
            |          |                                                                                                                               /----------27          /------------ Timon pater
/----------29          |                                                                                                                               |           \---------26
|           |          \------------------------------------------------------------------------------------------------------------------------------28                      \------------ Timon lepidus
|           |                                                                                                                                          |
|           |                                                                                                                                          \----------------------------------- Lacerta agilis
|           |
|           \------------------------------------------------------------------------------------------------------------------------------------------------------------------------------ Acanthodactylus erythrurus
|
\------------------------------------------------------------------------------------------------------------------------------------------------------------------------------------------ Smaug giganteus

Apomorphy lists:

      Branch                           Character                                                                              Steps      CI   Change
---------------------------------------------------------------------------------------------------------------------------------------------------------------
node_29 <-> Smaug giganteus            1 (size of skull)                                                                          2   0.222  0 <=> 2
                                       2 (Skull)                                                                                  1   0.250  0 <-> 1
                                       4 (Nasal process of premaxilla)                                                            1   0.250  1 <-> 0
                                       5 (Angle of nasal process of premaxilla)                                                   1   0.200  1 <-> 0
                                       6 (Premaxillary maxilar process)                                                           1   0.500  0 <=> 1
                                       8 (premaxillary teeth)                                                                     1   0.250  1 <=> 0
                                       9 (maxilla frontal contact)                                                                1   1.000  1 <=> 0
                                       10 (Maxilla is excluded from orbit)                                                        1   1.000  1 <=> 0
                                       12 (Maxilla posterior process)                                                             1   0.333  0 <=> 1
                                       14 (Maxillary tooth count)                                                                 1   0.231  1 <=> 2
                                       15 (Pterygoid dentition)                                                                   1   0.250  1 <-> 0
                                       17 (nasal length relative to frontal length)                                               1   0.500  0 <=> 1
                                       18 (nasal - prefrontal contact)                                                            1   1.000  0 <=> 1
                                       20 (Postfrontal and postorbitofrontal)                                                     1   0.333  0 <=> 1
                                       22 (The position of the medial ridge)                                                      1   1.000  0 <=> 1
                                       23 (Jugal exposure below orbit)                                                            1   1.000  1 <=> 0
                                       27 (Subolfactory process of frontals)                                                      1   1.000  0 <=> 1
                                       34 (Parietal extends over braincase in dorsal view)                                        1   0.400  1 <=> 2
                                       35 (Parietal posterior mid-region)                                                         1   1.000  0 <=> 1
                                       41 (teeth)                                                                                 1   0.700  1 <-> 0
                                       43 (Clavicle)                                                                              1   1.000  1 <=> 0
                                       44 (sternal fontanelle)                                                                    1   0.667  0 <-> 3
                                       48 (transvertse processes on autotomic caudal vertebrae)                                   1   0.750  3 <=> 1
node_29 --> node_30                    25 (frontals)                                                                              1   0.333  2 ==> 0
                                       30 (Interparietal)                                                                         1   0.400  1 --> 2
                                       31 (Occipital scute)                                                                       1   0.500  2 ==> 0
                                       47 (Insciptional ribs)                                                                     1   1.000  1 ==> 0
                                       50 (Messeritic scale)                                                                      1   0.333  1 --> 0
node_30 --> node_32                    5 (Angle of nasal process of premaxilla)                                                   1   0.200  1 --> 2
                                       15 (Pterygoid dentition)                                                                   1   0.250  1 --> 0
                                       28 (Parietal supratemporal processes)                                                      1   1.000  1 ==> 0
                                       32 (occipital scute)                                                                       1   0.375  2 ==> 1
                                       42 (The angle between coronoid anterior and posterior process)                             1   0.250  1 ==> 0
                                       56 (insertation of m. retractor lateralis anterior in front of vent)                       1   1.000  1 ==> 0
                                       58 (length of hemipenial lobes)                                                            1   0.500  0 --> 1
node_32 --> node_33                    13 (Maxillary tooth size)                                                                  1   0.333  0 ==> 1
                                       14 (Maxillary tooth count)                                                                 1   0.231  1 --> 2
                                       16 (Septomaxilla)                                                                          1   1.000  0 ==> 1
                                       20 (Postfrontal and postorbitofrontal)                                                     1   0.333  0 ==> 1
                                       21 (posteroventral process of jugal)                                                       1   0.333  0 ==> 1
                                       24 (The ratio of anterior and posterior frontal region)                                    1   0.400  2 ==> 1
                                       25 (frontals)                                                                              1   0.333  0 --> 1
                                       37 (dentary length)                                                                        1   0.500  1 ==> 0
                                       38 (The elevation of the anterior dentary region bearing symphysis)                        1   0.500  0 ==> 1
                                       43 (Clavicle)                                                                              1   1.000  1 ==> 2
                                       50 (Messeritic scale)                                                                      1   0.333  0 --> 1
                                       54 (Tongue colour)                                                                         1   1.000  0 ==> 1
                                       55 (nasal vestible)                                                                        1   0.600  0 --> 4
                                       63 (voice)                                                                                 1   1.000  0 ==> 1
                                       64 (copulatory position)                                                                   1   1.000  0 ==> 1
node_33 --> node_34                    12 (Maxilla posterior process)                                                             1   0.333  0 ==> 1
                                       15 (Pterygoid dentition)                                                                   1   0.250  0 --> 1
                                       48 (transvertse processes on autotomic caudal vertebrae)                                   1   0.750  3 ==> 2
                                       49 (position of lateral border of parietal scute relative to parietal table of skull)      2   0.400  0 ==> 2
                                       52 (number of longitudal rows of ventral body scales)                                      1   1.000  1 ==> 2
                                       62 (lateral septum on bodenaponeurosis)                                                    1   0.500  0 ==> 1
node_34 --> node_35                    1 (size of skull)                                                                          1   0.222  0 ==> 1
                                       5 (Angle of nasal process of premaxilla)                                                   1   0.200  2 --> 1
                                       14 (Maxillary tooth count)                                                                 2   0.231  2 ==> 0
                                       40 (dentary tooth number)                                                                  1   0.286  1 ==> 0
                                       41 (teeth)                                                                                 1   0.700  1 ==> 4
                                       45 (Marked sexual variation in presacral vertebra)                                         1   1.000  0 --> 1
                                       53 (blue pigmenting on outer ventral scales)                                               1   0.333  1 --> 0
node_35 --> node_47                    1 (size of skull)                                                                          1   0.222  1 --> 2
                                       30 (Interparietal)                                                                         2   0.400  2 ==> 0
                                       31 (Occipital scute)                                                                       1   0.500  0 ==> 1
node_47 --> node_48                    32 (occipital scute)                                                                       1   0.375  1 ==> 0
node_48 --> Janosikia ulmensis         39 (dentary angular process reduced)                                                       1   0.250  0 ==> 1
node_48 --> Dracaenosaurus croizeti    15 (Pterygoid dentition)                                                                   1   0.250  1 ==> 0
                                       24 (The ratio of anterior and posterior frontal region)                                    1   0.400  1 ==> 2
                                       42 (The angle between coronoid anterior and posterior process)                             1   0.250  0 ==> 1
node_47 --> node_46                    4 (Nasal process of premaxilla)                                                            1   0.250  1 --> 2
                                       6 (Premaxillary maxilar process)                                                           1   0.500  0 ==> 1
                                       11 (maxilla - jugal contact)                                                               1   0.400  1 --> 0
                                       41 (teeth)                                                                                 1   0.700  4 --> 2
node_46 --> Gallotia stehlini          2 (Skull)                                                                                  1   0.250  0 ==> 1
                                       7 (Premaxillary teeth in adults)                                                           1   0.286  2 ==> 3
                                       11 (maxilla - jugal contact)                                                               1   0.400  0 --> (01)
                                       14 (Maxillary tooth count)                                                                 3   0.231  0 ==> 3
                                       21 (posteroventral process of jugal)                                                       1   0.333  1 ==> 0
                                       34 (Parietal extends over braincase in dorsal view)                                        1   0.400  1 ==> 2
                                       39 (dentary angular process reduced)                                                       1   0.250  0 ==> 1
                                       40 (dentary tooth number)                                                                  2   0.286  0 ==> 2
                                       41 (teeth)                                                                                 1   0.700  2 --> 3
node_46 --> node_45                    1 (size of skull)                                                                          1   0.222  2 --> 1
                                       8 (premaxillary teeth)                                                                     1   0.250  1 ==> 0
                                       37 (dentary length)                                                                        1   0.500  0 ==> 1
node_45 --> node_44                    4 (Nasal process of premaxilla)                                                            1   0.250  2 --> 1
                                       50 (Messeritic scale)                                                                      1   0.333  1 ==> 0
node_44 --> node_40                    1 (size of skull)                                                                          1   0.222  1 --> 2
                                       5 (Angle of nasal process of premaxilla)                                                   1   0.200  1 ==> 0
                                       7 (Premaxillary teeth in adults)                                                           1   0.286  2 --> 3
                                       13 (Maxillary tooth size)                                                                  1   0.333  1 ==> 0
                                       14 (Maxillary tooth count)                                                                 3   0.231  0 ==> 3
                                       25 (frontals)                                                                              1   0.333  1 --> 0
                                       34 (Parietal extends over braincase in dorsal view)                                        1   0.400  1 ==> 2
node_40 --> node_39                    2 (Skull)                                                                                  1   0.250  0 ==> 1
                                       38 (The elevation of the anterior dentary region bearing symphysis)                        1   0.500  1 ==> 0
                                       40 (dentary tooth number)                                                                  2   0.286  0 ==> 2
node_39 --> node_38                    32 (occipital scute)                                                                       1   0.375  1 --> 0
                                       39 (dentary angular process reduced)                                                       1   0.250  0 --> 1
node_38 --> node_37                    26 (mediolateral constriction of frontals)                                                 1   0.400  1 --> 0
node_36 --> Gallotia PCCRULL1169       14 (Maxillary tooth count)                                                                 1   0.231  3 ==> 2
node_39 --> Gallotia intermedia        3 (Medial depresion of snouth)                                                             1   0.400  0 ==> 1
                                       4 (Nasal process of premaxilla)                                                            1   0.250  1 ==> 0
                                       7 (Premaxillary teeth in adults)                                                           1   0.286  3 --> 2
                                       21 (posteroventral process of jugal)                                                       1   0.333  1 ==> 0
                                       25 (frontals)                                                                              1   0.333  0 --> 1
                                       42 (The angle between coronoid anterior and posterior process)                             1   0.250  0 ==> 1
node_44 --> node_43                    5 (Angle of nasal process of premaxilla)                                                   1   0.200  1 --> 2
                                       33 (The parietal table)                                                                    1   0.333  1 ==> 0
                                       36 (ossification of temporal scales)                                                       1   0.333  1 ==> 0
node_43 --> node_42                    12 (Maxilla posterior process)                                                             1   0.333  1 ==> 0
node_42 --> node_41                    5 (Angle of nasal process of premaxilla)                                                   2   0.200  2 ==> 0
                                       11 (maxilla - jugal contact)                                                               1   0.400  0 ==> 1
                                       32 (occipital scute)                                                                       1   0.375  1 ==> 0
                                       34 (Parietal extends over braincase in dorsal view)                                        1   0.400  1 ==> 2
node_41 --> Gallotia galloti palmae    12 (Maxilla posterior process)                                                             1   0.333  0 --> (01)
node_41 --> Gallotia galloti galloti   14 (Maxillary tooth count)                                                                 1   0.231  0 ==> 1
node_42 --> Gallotia caesaris gomerana 13 (Maxillary tooth size)                                                                  1   0.333  1 ==> 0
                                       41 (teeth)                                                                                 1   0.700  2 --> (12)
node_43 --> Gallotia caesaris caesaris 8 (premaxillary teeth)                                                                     1   0.250  0 ==> 1
                                       30 (Interparietal)                                                                         1   0.400  0 ==> 1
                                       41 (teeth)                                                                                 1   0.700  2 --> (12)
node_45 --> Gallotia atlantica         1 (size of skull)                                                                          1   0.222  1 ==> 0
                                       19 (postnasal scute)                                                                       1   0.500  1 ==> 0
                                       32 (occipital scute)                                                                       1   0.375  1 ==> 0
                                       41 (teeth)                                                                                 1   0.700  2 --> (12)
                                       42 (The angle between coronoid anterior and posterior process)                             1   0.250  0 ==> 1
node_35 --> Pseudeumeces cadurcensis   24 (The ratio of anterior and posterior frontal region)                                    1   0.400  1 ==> 2
node_34 --> Psammodromus algirus       7 (Premaxillary teeth in adults)                                                           1   0.286  2 ==> 3
                                       25 (frontals)                                                                              1   0.333  1 --> 0
                                       51 (collar beneath trouth)                                                                 1   1.000  0 ==> 3
                                       59 (lips on hemipenial lobes)                                                              1   0.500  0 ==> 1
                                       61 (exit to oviduct into genital sinus)                                                    1   0.333  0 --> 1
node_33 --> Psammodromus hispanicus    3 (Medial depresion of snouth)                                                             1   0.400  0 ==> 1
                                       4 (Nasal process of premaxilla)                                                            1   0.250  1 ==> 2
                                       8 (premaxillary teeth)                                                                     1   0.250  1 ==> 0
                                       11 (maxilla - jugal contact)                                                               1   0.400  1 ==> 0
                                       36 (ossification of temporal scales)                                                       1   0.333  1 ==> 0
                                       51 (collar beneath trouth)                                                                 1   1.000  0 ==> 2
                                       58 (length of hemipenial lobes)                                                            1   0.500  1 --> 0
                                       60 (hemipenial microornamentation)                                                         1   1.000  1 ==> 2
node_32 --> node_31                    2 (Skull)                                                                                  1   0.250  0 --> 1
                                       29 (Sulcus medialis)                                                                       1   1.000  0 ==> 1
                                       31 (Occipital scute)                                                                       1   0.500  0 ==> 1
                                       44 (sternal fontanelle)                                                                    1   0.667  0 --> 2
                                       52 (number of longitudal rows of ventral body scales)                                      1   1.000  1 ==> 0
                                       53 (blue pigmenting on outer ventral scales)                                               1   0.333  1 ==> 0
                                       59 (lips on hemipenial lobes)                                                              1   0.500  0 ==> 1
                                       61 (exit to oviduct into genital sinus)                                                    1   0.333  0 --> 1
node_31 --> Podarcis muralis           4 (Nasal process of premaxilla)                                                            1   0.250  1 --> 0
                                       5 (Angle of nasal process of premaxilla)                                                   1   0.200  2 --> 1
                                       12 (Maxilla posterior process)                                                             1   0.333  0 ==> 1
                                       48 (transvertse processes on autotomic caudal vertebrae)                                   1   0.750  3 ==> 2
                                       49 (position of lateral border of parietal scute relative to parietal table of skull)      2   0.400  0 ==> 2
                                       55 (nasal vestible)                                                                        1   0.600  0 --> 2
node_31 --> Podarcis hispanica         4 (Nasal process of premaxilla)                                                            1   0.250  1 ==> 2
                                       7 (Premaxillary teeth in adults)                                                           1   0.286  2 ==> 1
                                       26 (mediolateral constriction of frontals)                                                 1   0.400  1 ==> 2
                                       40 (dentary tooth number)                                                                  1   0.286  1 ==> 0
                                       47 (Insciptional ribs)                                                                     1   1.000  0 --> (01)
                                       55 (nasal vestible)                                                                        1   0.600  0 --> (01)
node_30 --> node_28                    4 (Nasal process of premaxilla)                                                            1   0.250  1 --> 0
                                       5 (Angle of nasal process of premaxilla)                                                   1   0.200  1 --> 0
                                       7 (Premaxillary teeth in adults)                                                           1   0.286  2 ==> 3
                                       19 (postnasal scute)                                                                       1   0.500  1 ==> 0
                                       26 (mediolateral constriction of frontals)                                                 1   0.400  1 ==> 0
                                       48 (transvertse processes on autotomic caudal vertebrae)                                   1   0.750  3 ==> 0
                                       62 (lateral septum on bodenaponeurosis)                                                    1   0.500  0 ==> 1
node_28 --> node_27                    1 (size of skull)                                                                          1   0.222  0 ==> 1
                                       3 (Medial depresion of snouth)                                                             1   0.400  0 ==> 1
node_27 --> Lacerta viridis            14 (Maxillary tooth count)                                                                 1   0.231  1 ==> 2
                                       25 (frontals)                                                                              1   0.333  0 ==> 1
                                       53 (blue pigmenting on outer ventral scales)                                               1   0.333  1 ==> 0
node_27 --> node_26                    30 (Interparietal)                                                                         1   0.400  2 ==> 1
                                       31 (Occipital scute)                                                                       1   0.500  0 ==> 1
                                       32 (occipital scute)                                                                       2   0.375  2 ==> 0
                                       39 (dentary angular process reduced)                                                       1   0.250  0 ==> 1
                                       55 (nasal vestible)                                                                        1   0.600  0 ==> 2
                                       57 (Thoracic fascia)                                                                       1   0.667  0 ==> 1
node_26 --> Timon pater                7 (Premaxillary teeth in adults)                                                           1   0.286  3 ==> 2
                                       24 (The ratio of anterior and posterior frontal region)                                    2   0.400  2 ==> 0
                                       26 (mediolateral constriction of frontals)                                                 1   0.400  0 ==> 1
                                       40 (dentary tooth number)                                                                  1   0.286  1 ==> 2
node_26 --> Timon lepidus              1 (size of skull)                                                                          1   0.222  1 ==> 2
                                       5 (Angle of nasal process of premaxilla)                                                   1   0.200  0 ==> 1
                                       11 (maxilla - jugal contact)                                                               1   0.400  1 ==> 0
                                       12 (Maxilla posterior process)                                                             1   0.333  0 ==> 1
                                       17 (nasal length relative to frontal length)                                               1   0.500  0 ==> 1
                                       20 (Postfrontal and postorbitofrontal)                                                     1   0.333  0 ==> 1
                                       32 (occipital scute)                                                                       1   0.375  0 --> (01)
                                       41 (teeth)                                                                                 1   0.700  1 --> 2
                                       46 (number of short free dorsal ribs)                                                      1   1.000  0 --> (01)
node_28 --> Lacerta agilis             33 (The parietal table)                                                                    1   0.333  1 ==> 0
                                       41 (teeth)                                                                                 1   0.700  1 --> 2
node_29 --> Acanthodactylus erythrurus 3 (Medial depresion of snouth)                                                             2   0.400  0 ==> 2
                                       16 (Septomaxilla)                                                                          1   1.000  0 ==> 2
                                       23 (Jugal exposure below orbit)                                                            1   1.000  1 ==> 2
                                       26 (mediolateral constriction of frontals)                                                 1   0.400  1 ==> 2
                                       33 (The parietal table)                                                                    1   0.333  1 ==> 0
                                       34 (Parietal extends over braincase in dorsal view)                                        1   0.400  1 ==> 0
                                       36 (ossification of temporal scales)                                                       1   0.333  1 ==> 0
                                       41 (teeth)                                                                                 1   0.700  1 --> 2
                                       44 (sternal fontanelle)                                                                    1   0.667  0 --> 2
                                       46 (number of short free dorsal ribs)                                                      1   1.000  0 --> 1
                                       49 (position of lateral border of parietal scute relative to parietal table of skull)      1   0.400  0 --> 1
                                       55 (nasal vestible)                                                                        1   0.600  0 --> 4
                                       57 (Thoracic fascia)                                                                       2   0.667  0 --> 2
                                       61 (exit to oviduct into genital sinus)                                                    1   0.333  0 --> 1
