# Supplementary material for: First nearly complete skull of Gallotia auaritae (lower-middle Pleistocene, Squamata, Gallotiinae) and a morphological phylogenetic analysis of the genus Gallotia
Source: Sci Rep. 2019 Nov 12;9:16629. doi: 10.1038/s41598-019-52244-z (PMC6851374; doi:10.1038/s41598-019-52244-z)
Supplement: Supplementary file 3 — Supplementary Information [file 41598_2019_52244_MOESM3_ESM.txt]

S4. List of apomorphies for the main analysis

paup> DescribeTrees / apoList;

Tree description:

  Unrooted tree(s) rooted using outgroup method
  Optimality criterion = parsimony
    Character-status summary:
      Of 64 total characters:
        19 characters are of type 'ord' (Wagner)
        45 characters are of type 'unord'
        33 characters have weight 1
        7 characters have weight 0.33
        21 characters have weight 0.5
        3 characters have weight 0.2
        10 characters are parsimony-uninformative
        Number of parsimony-informative characters = 54
    Gaps are treated as "missing"
    Multistate taxa interpreted as polymorphism ("min" values for CI, RI, and RC are minimum-possible character lengths)
    Character-state optimization: Accelerated transformation (ACCTRAN)

Tree 1 (rooted using user-specified outgroup)

Tree length = 140.77
Consistency index (CI) = 0.4500
Homoplasy index (HI) = 0.5862
CI excluding uninformative characters = 0.4147
HI excluding uninformative characters = 0.5853
Retention index (RI) = 0.6806
Rescaled consistency index (RC) = 0.3063

                                                                                                                                                                       /------------ Janosikia ulmensis
                                                                                    /---------------------------------------------------------------------------------49
                                                                                    |                                                                                  \------------ Dracaenosaurus croizeti
                                                                                    |
                                                                                    |                                                                                  /------------ Gallotia PCCRULL1169
                                                                                    |                                                                      /----------38
                                                                                    |                                                                      |           \------------ Gallotia auaritae
                                                                                    |                                                          /----------39
                                                                                    |                                              /----------40           \------------------------ Gallotia simonyi
                                                                                    |                                              |           |
                                                                                    |                                  /----------41           \------------------------------------ Gallotia intermedia
                                                                        /----------48                                  |           |
                                                                        |           |                                  |           \------------------------------------------------ Gallotia bravoana
                                                                        |           |                                  |
                                                                        |           |                      /----------45                                               /------------ Gallotia galloti palmae
                                                                        |           |                      |           |                                   /----------42
                                                                        |           |                      |           |                                   |           \------------ Gallotia galloti galloti
                                                                        |           |                      |           |                       /----------43
                                                                        |           |          /----------46           \----------------------44           \------------------------ Gallotia caesaris gomerana
                                                            /----------37           |          |           |                                   |
                                                            |           |           |          |           |                                   \------------------------------------ Gallotia caesaris caesaris
                                                            |           |           \---------47           |
                                                            |           |                      |           \------------------------------------------------------------------------ Gallotia atlantica
                                                /----------36           |                      |
                                                |           |           |                      \------------------------------------------------------------------------------------ Gallotia stehlini new coding
                                                |           |           |
                                                |           |           \----------------------------------------------------------------------------------------------------------- Pseudeumeces cadurcensis
                                    /----------35           |
                                    |           |           \----------------------------------------------------------------------------------------------------------------------- Psammodromus algirus
                                    |           |
                        /----------34           \----------------------------------------------------------------------------------------------------------------------------------- Psammodromus hispanicus
                        |           |
                        |           |                                                                                                                                  /------------ Podarcis muralis
                        |           \---------------------------------------------------------------------------------------------------------------------------------33
                        |                                                                                                                                              \------------ Podarcis hispanica
            /----------32
            |           |                                                                                                                                  /------------------------ Lacerta viridis
            |           |                                                                                                                                  |
            |           |                                                                                                                      /----------29           /------------ Timon pater
/----------31           |                                                                                                                      |           \----------28
|           |           \---------------------------------------------------------------------------------------------------------------------30                       \------------ Timon lepidus
|           |                                                                                                                                  |
|           |                                                                                                                                  \------------------------------------ Lacerta agilis
|           |
|           \----------------------------------------------------------------------------------------------------------------------------------------------------------------------- Acanthodactylus erythrurus
|
\----------------------------------------------------------------------------------------------------------------------------------------------------------------------------------- Smaug giganteus

Apomorphy lists:

      Branch                             Character                                                                              Steps      CI   Change
-----------------------------------------------------------------------------------------------------------------------------------------------------------------
node_31 <-> Smaug giganteus              1 (size of skull)                                                                          2   0.222  0 <=> 2
                                         2 (Skull)                                                                                  1   0.250  0 <-> 1
                                         4 (Nasal process of premaxilla)                                                            1   0.250  1 <-> 0
                                         5 (Angle of nasal process of premaxilla)                                                   1   0.200  1 <-> 0
                                         6 (Premaxillary maxilar process)                                                           1   0.500  0 <=> 1
                                         8 (premaxillary teeth)                                                                     1   0.250  1 <=> 0
                                         9 (maxilla frontal contact)                                                                1   1.000  1 <=> 0
                                         10 (Maxilla is excluded from orbit)                                                        1   1.000  1 <=> 0
                                         12 (Maxilla posterior process)                                                             1   0.333  0 <=> 1
                                         14 (Maxillary tooth count)                                                                 1   0.231  1 <=> 2
                                         15 (Pterygoid dentition)                                                                   1   0.250  1 <-> 0
                                         17 (nasal length relative to frontal length)                                               1   0.500  0 <=> 1
                                         18 (nasal - prefrontal contact)                                                            1   1.000  0 <=> 1
                                         20 (Postfrontal and postorbitofrontal)                                                     1   0.333  0 <=> 1
                                         22 (The position of the medial ridge)                                                      1   1.000  0 <=> 1
                                         23 (Jugal exposure below orbit)                                                            1   1.000  1 <=> 0
                                         27 (Subolfactory process of frontals)                                                      1   1.000  0 <=> 1
                                         34 (Parietal extends over braincase in dorsal view)                                        1   0.400  1 <=> 2
                                         35 (Parietal posterior mid-region)                                                         1   1.000  0 <=> 1
                                         41 (teeth)                                                                                 1   0.700  1 <-> 0
                                         43 (Clavicle)                                                                              1   1.000  1 <=> 0
                                         44 (sternal fontanelle)                                                                    1   0.667  0 <-> 3
                                         48 (transvertse processes on autotomic caudal vertebrae)                                   1   0.750  3 <=> 1
node_31 --> node_32                      25 (frontals)                                                                              1   0.333  2 ==> 0
                                         30 (Interparietal)                                                                         1   0.400  1 --> 2
                                         31 (Occipital scute)                                                                       1   0.500  2 ==> 0
                                         47 (Insciptional ribs)                                                                     1   1.000  1 ==> 0
                                         50 (Messeritic scale)                                                                      1   0.333  1 --> 0
node_32 --> node_34                      5 (Angle of nasal process of premaxilla)                                                   1   0.200  1 --> 2
                                         15 (Pterygoid dentition)                                                                   1   0.250  1 --> 0
                                         28 (Parietal supratemporal processes)                                                      1   1.000  1 ==> 0
                                         32 (occipital scute)                                                                       1   0.375  2 ==> 1
                                         42 (The angle between coronoid anterior and posterior process)                             1   0.250  1 ==> 0
                                         56 (insertation of m. retractor lateralis anterior in front of vent)                       1   1.000  1 ==> 0
                                         58 (length of hemipenial lobes)                                                            1   0.500  0 --> 1
node_34 --> node_35                      13 (Maxillary tooth size)                                                                  1   0.333  0 ==> 1
                                         14 (Maxillary tooth count)                                                                 1   0.231  1 --> 2
                                         16 (Septomaxilla)                                                                          1   1.000  0 ==> 1
                                         20 (Postfrontal and postorbitofrontal)                                                     1   0.333  0 ==> 1
                                         21 (posteroventral process of jugal)                                                       1   0.333  0 ==> 1
                                         24 (The ratio of anterior and posterior frontal region)                                    1   0.400  2 ==> 1
                                         25 (frontals)                                                                              1   0.333  0 --> 1
                                         37 (dentary length)                                                                        1   0.500  1 ==> 0
                                         38 (The elevation of the anterior dentary region bearing symphysis)                        1   0.500  0 ==> 1
                                         43 (Clavicle)                                                                              1   1.000  1 ==> 2
                                         50 (Messeritic scale)                                                                      1   0.333  0 --> 1
                                         54 (Tongue colour)                                                                         1   1.000  0 ==> 1
                                         55 (nasal vestible)                                                                        1   0.600  0 --> 4
                                         63 (voice)                                                                                 1   1.000  0 ==> 1
                                         64 (copulatory position)                                                                   1   1.000  0 ==> 1
node_35 --> node_36                      12 (Maxilla posterior process)                                                             1   0.333  0 ==> 1
                                         15 (Pterygoid dentition)                                                                   1   0.250  0 --> 1
                                         48 (transvertse processes on autotomic caudal vertebrae)                                   1   0.750  3 ==> 2
                                         49 (position of lateral border of parietal scute relative to parietal table of skull)      2   0.400  0 ==> 2
                                         52 (number of longitudal rows of ventral body scales)                                      1   1.000  1 ==> 2
                                         62 (lateral septum on bodenaponeurosis)                                                    1   0.500  0 ==> 1
node_36 --> node_37                      1 (size of skull)                                                                          1   0.222  0 ==> 1
                                         5 (Angle of nasal process of premaxilla)                                                   1   0.200  2 --> 1
                                         14 (Maxillary tooth count)                                                                 2   0.231  2 ==> 0
                                         40 (dentary tooth number)                                                                  1   0.286  1 ==> 0
                                         41 (teeth)                                                                                 1   0.700  1 ==> 4
                                         45 (Marked sexual variation in presacral vertebra)                                         1   1.000  0 --> 1
                                         53 (blue pigmenting on outer ventral scales)                                               1   0.333  1 --> 0
node_37 --> node_48                      1 (size of skull)                                                                          1   0.222  1 --> 2
                                         30 (Interparietal)                                                                         2   0.400  2 ==> 0
                                         31 (Occipital scute)                                                                       1   0.500  0 ==> 1
node_48 --> node_49                      32 (occipital scute)                                                                       1   0.375  1 ==> 0
node_49 --> Janosikia ulmensis           39 (dentary angular process reduced)                                                       1   0.250  0 ==> 1
node_49 --> Dracaenosaurus croizeti      15 (Pterygoid dentition)                                                                   1   0.250  1 ==> 0
                                         24 (The ratio of anterior and posterior frontal region)                                    1   0.400  1 ==> 2
                                         42 (The angle between coronoid anterior and posterior process)                             1   0.250  0 ==> 1
node_48 --> node_47                      4 (Nasal process of premaxilla)                                                            1   0.250  1 --> 2
                                         6 (Premaxillary maxilar process)                                                           1   0.500  0 ==> 1
                                         11 (maxilla - jugal contact)                                                               1   0.400  1 --> 0
                                         41 (teeth)                                                                                 1   0.700  4 --> 2
node_47 --> node_46                      1 (size of skull)                                                                          1   0.222  2 --> 1
                                         8 (premaxillary teeth)                                                                     1   0.250  1 ==> 0
                                         37 (dentary length)                                                                        1   0.500  0 ==> 1
node_46 --> node_45                      4 (Nasal process of premaxilla)                                                            1   0.250  2 --> 1
                                         50 (Messeritic scale)                                                                      1   0.333  1 ==> 0
node_45 --> node_41                      1 (size of skull)                                                                          1   0.222  1 --> 2
                                         5 (Angle of nasal process of premaxilla)                                                   1   0.200  1 ==> 0
                                         7 (Premaxillary teeth in adults)                                                           1   0.286  2 --> 3
                                         13 (Maxillary tooth size)                                                                  1   0.333  1 ==> 0
                                         14 (Maxillary tooth count)                                                                 3   0.231  0 ==> 3
                                         25 (frontals)                                                                              1   0.333  1 --> 0
                                         34 (Parietal extends over braincase in dorsal view)                                        1   0.400  1 ==> 2
node_41 --> node_40                      2 (Skull)                                                                                  1   0.250  0 ==> 1
                                         38 (The elevation of the anterior dentary region bearing symphysis)                        1   0.500  1 ==> 0
                                         40 (dentary tooth number)                                                                  2   0.286  0 ==> 2
node_40 --> node_39                      32 (occipital scute)                                                                       1   0.375  1 --> 0
                                         39 (dentary angular process reduced)                                                       1   0.250  0 --> 1
node_39 --> node_38                      26 (mediolateral constriction of frontals)                                                 1   0.400  1 ==> 0
node_38 --> Gallotia PCCRULL1169         14 (Maxillary tooth count)                                                                 1   0.231  3 ==> 2
node_40 --> Gallotia intermedia          3 (Medial depresion of snouth)                                                             1   0.400  0 ==> 1
                                         4 (Nasal process of premaxilla)                                                            1   0.250  1 ==> 0
                                         7 (Premaxillary teeth in adults)                                                           1   0.286  3 --> 2
                                         21 (posteroventral process of jugal)                                                       1   0.333  1 ==> 0
                                         25 (frontals)                                                                              1   0.333  0 --> 1
                                         42 (The angle between coronoid anterior and posterior process)                             1   0.250  0 ==> 1
node_45 --> node_44                      5 (Angle of nasal process of premaxilla)                                                   1   0.200  1 --> 2
                                         33 (The parietal table)                                                                    1   0.333  1 ==> 0
                                         36 (ossification of temporal scales)                                                       1   0.333  1 ==> 0
node_44 --> node_43                      12 (Maxilla posterior process)                                                             1   0.333  1 ==> 0
node_43 --> node_42                      5 (Angle of nasal process of premaxilla)                                                   2   0.200  2 ==> 0
                                         11 (maxilla - jugal contact)                                                               1   0.400  0 ==> 1
                                         32 (occipital scute)                                                                       1   0.375  1 ==> 0
                                         34 (Parietal extends over braincase in dorsal view)                                        1   0.400  1 ==> 2
node_42 --> Gallotia galloti palmae      12 (Maxilla posterior process)                                                             1   0.333  0 --> (01)
node_42 --> Gallotia galloti galloti     14 (Maxillary tooth count)                                                                 1   0.231  0 ==> 1
node_43 --> Gallotia caesaris gomerana   13 (Maxillary tooth size)                                                                  1   0.333  1 ==> 0
                                         41 (teeth)                                                                                 1   0.700  2 --> (12)
node_44 --> Gallotia caesaris caesaris   8 (premaxillary teeth)                                                                     1   0.250  0 ==> 1
                                         30 (Interparietal)                                                                         1   0.400  0 ==> 1
                                         41 (teeth)                                                                                 1   0.700  2 --> (12)
node_46 --> Gallotia atlantica           1 (size of skull)                                                                          1   0.222  1 ==> 0
                                         19 (postnasal scute)                                                                       1   0.500  1 ==> 0
                                         32 (occipital scute)                                                                       1   0.375  1 ==> 0
                                         41 (teeth)                                                                                 1   0.700  2 --> (12)
                                         42 (The angle between coronoid anterior and posterior process)                             1   0.250  0 ==> 1
node_47 --> Gallotia stehlini new coding 2 (Skull)                                                                                  1   0.250  0 ==> 1
                                         7 (Premaxillary teeth in adults)                                                           1   0.286  2 ==> 3
                                         11 (maxilla - jugal contact)                                                               1   0.400  0 --> (01)
                                         14 (Maxillary tooth count)                                                                 3   0.231  0 ==> 3
                                         21 (posteroventral process of jugal)                                                       1   0.333  1 ==> 0
                                         34 (Parietal extends over braincase in dorsal view)                                        1   0.400  1 ==> 2
                                         39 (dentary angular process reduced)                                                       1   0.250  0 ==> 1
                                         40 (dentary tooth number)                                                                  2   0.286  0 ==> 2
                                         41 (teeth)                                                                                 1   0.700  2 --> 3
node_37 --> Pseudeumeces cadurcensis     24 (The ratio of anterior and posterior frontal region)                                    1   0.400  1 ==> 2
node_36 --> Psammodromus algirus         7 (Premaxillary teeth in adults)                                                           1   0.286  2 ==> 3
                                         25 (frontals)                                                                              1   0.333  1 --> 0
                                         51 (collar beneath trouth)                                                                 1   1.000  0 ==> 3
                                         59 (lips on hemipenial lobes)                                                              1   0.500  0 ==> 1
                                         61 (exit to oviduct into genital sinus)                                                    1   0.333  0 --> 1
node_35 --> Psammodromus hispanicus      3 (Medial depresion of snouth)                                                             1   0.400  0 ==> 1
                                         4 (Nasal process of premaxilla)                                                            1   0.250  1 ==> 2
                                         8 (premaxillary teeth)                                                                     1   0.250  1 ==> 0
                                         11 (maxilla - jugal contact)                                                               1   0.400  1 ==> 0
                                         36 (ossification of temporal scales)                                                       1   0.333  1 ==> 0
                                         51 (collar beneath trouth)                                                                 1   1.000  0 ==> 2
                                         58 (length of hemipenial lobes)                                                            1   0.500  1 --> 0
                                         60 (hemipenial microornamentation)                                                         1   1.000  1 ==> 2
node_34 --> node_33                      2 (Skull)                                                                                  1   0.250  0 --> 1
                                         29 (Sulcus medialis)                                                                       1   1.000  0 ==> 1
                                         31 (Occipital scute)                                                                       1   0.500  0 ==> 1
                                         44 (sternal fontanelle)                                                                    1   0.667  0 --> 2
                                         52 (number of longitudal rows of ventral body scales)                                      1   1.000  1 ==> 0
                                         53 (blue pigmenting on outer ventral scales)                                               1   0.333  1 ==> 0
                                         59 (lips on hemipenial lobes)                                                              1   0.500  0 ==> 1
                                         61 (exit to oviduct into genital sinus)                                                    1   0.333  0 --> 1
node_33 --> Podarcis muralis             4 (Nasal process of premaxilla)                                                            1   0.250  1 --> 0
                                         5 (Angle of nasal process of premaxilla)                                                   1   0.200  2 --> 1
                                         12 (Maxilla posterior process)                                                             1   0.333  0 ==> 1
                                         48 (transvertse processes on autotomic caudal vertebrae)                                   1   0.750  3 ==> 2
                                         49 (position of lateral border of parietal scute relative to parietal table of skull)      2   0.400  0 ==> 2
                                         55 (nasal vestible)                                                                        1   0.600  0 --> 2
node_33 --> Podarcis hispanica           4 (Nasal process of premaxilla)                                                            1   0.250  1 ==> 2
                                         7 (Premaxillary teeth in adults)                                                           1   0.286  2 ==> 1
                                         26 (mediolateral constriction of frontals)                                                 1   0.400  1 ==> 2
                                         40 (dentary tooth number)                                                                  1   0.286  1 ==> 0
                                         47 (Insciptional ribs)                                                                     1   1.000  0 --> (01)
                                         55 (nasal vestible)                                                                        1   0.600  0 --> (01)
node_32 --> node_30                      4 (Nasal process of premaxilla)                                                            1   0.250  1 --> 0
                                         5 (Angle of nasal process of premaxilla)                                                   1   0.200  1 --> 0
                                         7 (Premaxillary teeth in adults)                                                           1   0.286  2 ==> 3
                                         19 (postnasal scute)                                                                       1   0.500  1 ==> 0
                                         26 (mediolateral constriction of frontals)                                                 1   0.400  1 ==> 0
                                         48 (transvertse processes on autotomic caudal vertebrae)                                   1   0.750  3 ==> 0
                                         62 (lateral septum on bodenaponeurosis)                                                    1   0.500  0 ==> 1
node_30 --> node_29                      1 (size of skull)                                                                          1   0.222  0 ==> 1
                                         3 (Medial depresion of snouth)                                                             1   0.400  0 ==> 1
node_29 --> Lacerta viridis              14 (Maxillary tooth count)                                                                 1   0.231  1 ==> 2
                                         25 (frontals)                                                                              1   0.333  0 ==> 1
                                         53 (blue pigmenting on outer ventral scales)                                               1   0.333  1 ==> 0
node_29 --> node_28                      30 (Interparietal)                                                                         1   0.400  2 ==> 1
                                         31 (Occipital scute)                                                                       1   0.500  0 ==> 1
                                         32 (occipital scute)                                                                       2   0.375  2 ==> 0
                                         39 (dentary angular process reduced)                                                       1   0.250  0 ==> 1
                                         55 (nasal vestible)                                                                        1   0.600  0 ==> 2
                                         57 (Thoracic fascia)                                                                       1   0.667  0 ==> 1
node_28 --> Timon pater                  7 (Premaxillary teeth in adults)                                                           1   0.286  3 ==> 2
                                         24 (The ratio of anterior and posterior frontal region)                                    2   0.400  2 ==> 0
                                         26 (mediolateral constriction of frontals)                                                 1   0.400  0 ==> 1
                                         40 (dentary tooth number)                                                                  1   0.286  1 ==> 2
node_28 --> Timon lepidus                1 (size of skull)                                                              
