# Supplementary material for: First nearly complete skull of Gallotia auaritae (lower-middle Pleistocene, Squamata, Gallotiinae) and a morphological phylogenetic analysis of the genus Gallotia
Source: Sci Rep. 2019 Nov 12;9:16629. doi: 10.1038/s41598-019-52244-z (PMC6851374; doi:10.1038/s41598-019-52244-z)
Supplement: Supplementary file 4 — Supplementary Information [file 41598_2019_52244_MOESM4_ESM.nex]

#NEXUS
[written Fri Mar 09 10:20:38 GMT 2018 by Mesquite  version 3.10 (build 765) at DESKTOP-1JMBOH5/172.23.8.185]

BEGIN TAXA;
	DIMENSIONS NTAX=25;
	TAXLABELS
		Janosikia_ulmensis Pseudeumeces_cadurcensis Gallotia_stehlini Psammodromus_algirus Lacerta_viridis Lacerta_agilis Timon_pater Podarcis_muralis Smaug_giganteus Dracaenosaurus_croizeti Timon_lepidus Acanthodactylus_erythrurus Podarcis_hispanica Psammodromus_hispanicus Gallotia_PCCRULL1169 Gallotia_galloti_palmae Gallotia_galloti_galloti Gallotia_atlantica Gallotia_caesaris_gomerana Gallotia_bravoana Gallotia_simonyi Gallotia_caesaris_caesaris Gallotia_auaritae Gallotia_intermedia Gallotia_goliath
	;

END;


BEGIN CHARACTERS;
	DIMENSIONS  NCHAR=64;
	FORMAT DATATYPE = STANDARD GAP = - MISSING = ? SYMBOLS = "  0 1 2 3 4";
	CHARSTATELABELS 
		1 size_of_skull, 2 Skull, 3 Medial_depresion_of_snouth, 4 Nasal_process_of_premaxilla, 5 Angle_of_nasal_process_of_premaxilla, 6 Premaxillary_maxilar_process, 7 Premaxillary_teeth_in_adults, 8 premaxillary_teeth, 9 maxilla_frontal_contact, 10 Maxilla_is_excluded_from_orbit, 11 'maxilla - jugal contact', 12 Maxilla_posterior_process, 13 Maxillary_tooth_size, 14 Maxillary_tooth_count, 15 Pterygoid_dentition, 16 Septomaxilla, 17 nasal_length_relative_to_frontal_length, 18 'nasal - prefrontal contact', 19 postnasal_scute, 20 Postfrontal_and_postorbitofrontal, 21 posteroventral_process_of_jugal, 22 The_position_of_the_medial_ridge, 23 Jugal_exposure_below_orbit, 24 The_ratio_of_anterior_and_posterior_frontal_region, 25 frontals, 26 mediolateral_constriction_of_frontals, 27 Subolfactory_process_of_frontals, 28 Parietal_supratemporal_processes, 29 Sulcus_medialis, 30 Interparietal, 31 Occipital_scute, 32 occipital_scute, 33 The_parietal_table, 34 Parietal_extends_over_braincase_in_dorsal_view_, 35 'Parietal posterior mid-region', 36 ossification_of_temporal_scales, 37 dentary_length, 38 The_elevation_of_the_anterior_dentary_region_bearing_symphysis, 39 dentary_angular_process_reduced, 40 dentary_tooth_number, 41 teeth, 42 The_angle_between_coronoid_anterior_and_posterior_process, 43 Clavicle, 44 sternal_fontanelle, 45 Marked_sexual_variation_in_presacral_vertebra, 46 number_of_short_free_dorsal_ribs, 47 Insciptional_ribs, 48 transvertse_processes_on_autotomic_caudal_vertebrae, 49 position_of_lateral_border_of_parietal_scute_relative_to_parietal_table_of_skull, 50 Messeritic_scale, 51 collar_beneath_trouth, 52 number_of_longitudal_rows_of_ventral_body_scales, 53 blue_pigmenting_on_outer_ventral_scales, 54 Tongue_colour, 55 nasal_vestible, 56 insertation_of_m._retractor_lateralis_anterior_in_front_of_vent, 57 Thoracic_fascia, 58 length_of_hemipenial_lobes, 59 lips_on_hemipenial_lobes, 60 hemipenial_microornamentation, 61 exit_to_oviduct_into_genital_sinus, 62 lateral_septum_on_bodenaponeurosis, 63 voice, 64 copulatory_position ; 
	MATRIX
	Janosikia_ulmensis            20?1?021111?101?001110?111?000101?0?011040??????????????????????
	Pseudeumeces_cadurcensis      10??????1?1?10???0?????211?002011?0?010040??????????????????????
	Gallotia_stehlini	      2102113111(0 1)1131100110011110000111201011230201??22102014001010111
	Psammodromus_algirus          0001203111111211001110110100020111010101102000022132114001111111
	Lacerta_viridis               101000311110021000?00012100102021101100111100?00000?000100010100
	Lacerta_agilis                000000311110011000000012000102020101100121100?00000?100100010100
	Timon_pater                   101000211110011000000010010101101101101211100?00000?102110010100
	Podarcis_muralis              0100102111110100001000120100121111011001101200022000002001111000
	Smaug_giganteus               210001200011020011?1010221110?2?121110010103??11?1??10?????????0
	Dracaenosaurus_croizeti       200110211111100?00??1012110000101101010041??????2???????????????
	Timon_lepidus                 2010103111010110100100120001011(0 1)1101101121100(0 1)000001102110010100
	Acanthodactylus_erythrurus    0?211021111001120010002222010122000010012112011311?1104120??1000
	Podarcis_hispanica            01022011111001000010001202001211110?100010?200(0 1)3000000(0 1)001111000
	Psammodromus_hispanicus       0012202011001201001110111100020111000101102000030121114000020011
	Gallotia_PCCRULL1169          210?????1101021?00??101?000????????1?0?220??????????????????????
	Gallotia_galloti_palmae       10010120111(0 1)101100111011110000100200110020201??22002014001010111
	Gallotia_galloti_galloti      100101201110111100111011110000100200110020201??22002014001010111
	Gallotia_atlantica            0002112011011011000110111100001011011100(1 2)1201??22102??????????1?
	Gallotia_caesaris_gomerana    1001212011000011001110111100001101001100(1 2)0201??22002??????????1?
	Gallotia_bravoana             200?01301101031100?110110100001?1201110020201??22002??????????1?
	Gallotia_simonyi              21010130110103?100111011010000101201101220201??220020?????????11
	Gallotia_caesaris_caesaris    1001212111011011001110111100011101001100(1 2)0201??2?0????????????1?
	Gallotia_auaritae             21??????????03???????0?10000??1?1?0??0?22???1???????????????????
	Gallotia_intermedia           211001201101031100110011110000111201100221201???2002??????????1?
	Gallotia_goliath              210?0?3???0??3??????????0???????1?0?10?22????????0?????????????1
	
;

END;
BEGIN LABELS;
	CHARGROUPLABEL '2-state' COLOR = (RGB 1 0.03529412 0.41960784) ;
	CHARGROUPLABEL '4-state' COLOR = (RGB 0.30196078 0.58039216 1) ;
	CHARGROUPLABEL '3-state' COLOR = (RGB 0.30196078 1 0.30196078) ;
	CHARGROUPLABEL '5-state' COLOR = (RGB 0.81176471 0.06666667 1) ;


END;

BEGIN SETS;
	CHARPARTITION * UNTITLED  =  '4-state' :  1 7 14 22 44 48 - 51\3, '2-state' :  2 6 8 -  13 15 - 18\3 19 -  21 28 -  29 33 - 36\3 37 -  38 42 - 45\3 46 -  47 50 - 53\3 54 56 58 -  59 61 -  64, '3-state' :  3 -  5 17 23 -  27 30 -  32 34 -  35 39 -  40 43 49 - 52\3 57 - 60\3, '5-state' :  16 41 55;

END;

BEGIN ASSUMPTIONS;
	TYPESET * UNTITLED   =  unord:  2 6 8 -  13 15 -  16 18 -  22 25 - 28\3 29 31 33 35 -  38 41 -  48 50 -  51 53 -  56 58 -  64, ord:  1 3 -  5 7 14 - 17\3 23 -  24 26 -  27 30 32 34 39 -  40 49 - 52\3 57;

	WTSET * UNTITLED  =  0.33: 1 1 7 14 22 44 48 51, 1: 2 2 6 8 -  13 15 18 -  21 28 -  29 33 36 -  38 42 45 -  47 50 53 -  54 56 58 -  59 61 -  64 , 0.5: 3 -  5 17 23 -  27 30 -  32 34 -  35 39 -  40 43 49 52 57 60, 0.2: 16 16 41 55;

END;

BEGIN MESQUITECHARMODELS;
	ProbModelSet * UNTITLED   =  'Mk1 (est.)':  1 -  64;
END;

Begin MESQUITE;
		MESQUITESCRIPTVERSION 2;
		TITLE AUTO;
		tell ProjectCoordinator;
		timeSaved 1520590838368;
		getEmployee #mesquite.minimal.ManageTaxa.ManageTaxa;
		tell It;
			setID 0 7148892101176502645;
		endTell;
		getEmployee #mesquite.charMatrices.ManageCharacters.ManageCharacters;
		tell It;
			setID 0 6889119016213553537;
			mqVersion 310;
			checksumv 0 3 2664183100 null  getNumChars 64 numChars 64 getNumTaxa 27 numTaxa 27   short true   bits 31   states 31   sumSquaresStatesOnly 9749.0 sumSquares 9749.0 longCompressibleToShort false usingShortMatrix true   NumFiles 1 NumMatrices 1;
			mqVersion;
		endTell;
		getWindow;
		tell It;
			suppress;
			setResourcesState false false 100;
			setPopoutState 400;
			setExplanationSize 0;
			setAnnotationSize 0;
			setFontIncAnnot 0;
			setFontIncExp 0;
			setSize 1889 850;
			setLocation 41 72;
			setFont SanSerif;
			setFontSize 10;
			getToolPalette;
			tell It;
			endTell;
			desuppress;
		endTell;
		getEmployee  #mesquite.charMatrices.BasicDataWindowCoord.BasicDataWindowCoord;
		tell It;
			showDataWindow #6889119016213553537 #mesquite.charMatrices.BasicDataWindowMaker.BasicDataWindowMaker;
			tell It;
				getWindow;
				tell It;
					getTable;
					tell It;
						rowNamesWidth 110;
					endTell;
					setExplanationSize 30;
					setAnnotationSize 20;
					setFontIncAnnot 0;
					setFontIncExp 0;
					setSize 1789 778;
					setLocation 41 72;
					setFont SanSerif;
					setFontSize 10;
					getToolPalette;
					tell It;
						setTool mesquite.charMatrices.BasicDataWindowMaker.BasicDataWindow.ibeam;
					endTell;
					setActive;
					setTool mesquite.charMatrices.BasicDataWindowMaker.BasicDataWindow.ibeam;
					colorCells  #mesquite.charMatrices.ColorByState.ColorByState;
				tell It;
					setStateLimit 9;
					toggleUniformMaximum on;
				endTell;
					colorRowNames  #mesquite.charMatrices.TaxonGroupColor.TaxonGroupColor;
					colorColumnNames  #mesquite.charMatrices.CharGroupColor.CharGroupColor;
					colorText  #mesquite.charMatrices.NoColor.NoColor;
					setBackground White;
					toggleShowNames on;
					toggleShowTaxonNames on;
					toggleTight off;
					toggleThinRows off;
					toggleShowChanges on;
					toggleSeparateLines off;
					toggleShowStates on;
					toggleAutoWCharNames on;
					toggleAutoTaxonNames off;
					toggleShowDefaultCharNames off;
					toggleConstrainCW on;
					toggleBirdsEye off;
					toggleShowPaleGrid off;
					toggleShowPaleCellColors off;
					toggleShowPaleExcluded off;
					togglePaleInapplicable on;
					toggleShowBoldCellText off;
					toggleAllowAutosize on;
					toggleColorsPanel off;
					toggleDiagonal on;
					setDiagonalHeight 80;
					toggleLinkedScrolling on;
					toggleScrollLinkedTables off;
				endTell;
				showWindow;
				getWindow;
				tell It;
					forceAutosize;
				endTell;
				getEmployee #mesquite.charMatrices.AlterData.AlterData;
				tell It;
					toggleBySubmenus off;
				endTell;
				getEmployee #mesquite.charMatrices.ColorCells.ColorCells;
				tell It;
					setColor Red;
					removeColor off;
				endTell;
				getEmployee #mesquite.categ.StateNamesStrip.StateNamesStrip;
				tell It;
					showStrip off;
				endTell;
				getEmployee #mesquite.charMatrices.AnnotPanel.AnnotPanel;
				tell It;
					togglePanel off;
				endTell;
				getEmployee #mesquite.charMatrices.CharReferenceStrip.CharReferenceStrip;
				tell It;
					showStrip off;
				endTell;
				getEmployee #mesquite.charMatrices.QuickKeySelector.QuickKeySelector;
				tell It;
					autotabOff;
				endTell;
				getEmployee #mesquite.charMatrices.SelSummaryStrip.SelSummaryStrip;
				tell It;
					showStrip off;
				endTell;
				getEmployee #mesquite.categ.SmallStateNamesEditor.SmallStateNamesEditor;
				tell It;
					panelOpen true;
				endTell;
			endTell;
		endTell;
		getEmployee  #mesquite.charMatrices.ManageCharacters.ManageCharacters;
		tell It;
			showCharacters #6889119016213553537 #mesquite.lists.CharacterList.CharacterList;
			tell It;
				setData 0;
				getWindow;
				tell It;
					newAssistant  #mesquite.lists.DefaultCharOrder.DefaultCharOrder;
					newAssistant  #mesquite.lists.CharListInclusion.CharListInclusion;
					newAssistant  #mesquite.lists.CharListPartition.CharListPartition;
					newAssistant  #mesquite.stochchar.CharListProbModels.CharListProbModels;
					newAssistant  #mesquite.parsimony.CharListParsModels.CharListParsModels;
					newAssistant  #mesquite.lists.CharListWeights.CharListWeights;
					setExplanationSize 30;
					setAnnotationSize 20;
					setFontIncAnnot 0;
					setFontIncExp 0;
					setSize 1789 778;
					setLocation 41 72;
					setFont SanSerif;
					setFontSize 10;
					getToolPalette;
					tell It;
					endTell;
				endTell;
				showWindow;
				getEmployee #mesquite.lists.CharListAnnotPanel.CharListAnnotPanel;
				tell It;
					togglePanel off;
				endTell;
			endTell;
		endTell;
		endTell;
end;
