# Supplementary material for: First nearly complete skull of Gallotia auaritae (lower-middle Pleistocene, Squamata, Gallotiinae) and a morphological phylogenetic analysis of the genus Gallotia
Source: Sci Rep. 2019 Nov 12;9:16629. doi: 10.1038/s41598-019-52244-z (PMC6851374; doi:10.1038/s41598-019-52244-z)
Supplement: Supplementary file 5 — Supplementary Information [file 41598_2019_52244_MOESM5_ESM.nex]

#NEXUS
[written Mon Jul 08 11:56:59 ART 2019 by Mesquite  version 3.5 (build 888) at DESKTOP-V1CL23L/192.168.100.170]

BEGIN TAXA;
	TITLE Taxa;
	DIMENSIONS NTAX=24;
	TAXLABELS
		Janosikia_ulmensis Pseudeumeces_cadurcensis Gallotia_stehlini Psammodromus_algirus Lacerta_viridis Lacerta_agilis Timon_pater Podarcis_muralis Smaug_giganteus Dracaenosaurus_croizeti Timon_lepidus Acanthodactylus_erythrurus Podarcis_hispanica Psammodromus_hispanicus Gallotia_PCCRULL1169 Gallotia_galloti_palmae Gallotia_galloti_galloti Gallotia_atlantica Gallotia_caesaris_gomerana Gallotia_bravoana Gallotia_simonyi Gallotia_caesaris_caesaris Gallotia_auaritae Gallotia_intermedia 
	;

END;


BEGIN CHARACTERS;
	TITLE  'Matrix in file "S3.nex"';
	DIMENSIONS  NCHAR=64;
	FORMAT DATATYPE = STANDARD GAP = - MISSING = ? SYMBOLS = "  0 1 2 3 4";
	CHARSTATELABELS 
		1 size_of_skull,
		2 Skull,
		3 Medial_depresion_of_snouth,
		4 Nasal_process_of_premaxilla,
		5 Angle_of_nasal_process_of_premaxilla,
		6 Premaxillary_maxilar_process,
		7 Premaxillary_teeth_in_adults,
		8 premaxillary_teeth,
		9 maxilla_frontal_contact,
		10 Maxilla_is_excluded_from_orbit,
		11 'maxilla - jugal contact',
		12 Maxilla_posterior_process,
		13 Maxillary_tooth_size,
		14 Maxillary_tooth_count,
		15 Pterygoid_dentition,
		16 Septomaxilla,
		17 nasal_length_relative_to_frontal_length,
		18 'nasal - prefrontal contact',
		19 postnasal_scute,
		20 Postfrontal_and_postorbitofrontal,
		21 posteroventral_process_of_jugal,
		22 The_position_of_the_medial_ridge,
		23 Jugal_exposure_below_orbit,
		24 The_ratio_of_anterior_and_posterior_frontal_region,
		25 frontals,
		26 mediolateral_constriction_of_frontals,
		27 Subolfactory_process_of_frontals,
		28 Parietal_supratemporal_processes,
		29 Sulcus_medialis,
		30 Interparietal,
		31 Occipital_scute,
		32 occipital_scute,
		33 The_parietal_table,
		34 Parietal_extends_over_braincase_in_dorsal_view_,
		35 'Parietal posterior mid-region',
		36 ossification_of_temporal_scales,
		37 dentary_length,
		38 The_elevation_of_the_anterior_dentary_region_bearing_symphysis,
		39 dentary_angular_process_reduced,
		40 dentary_tooth_number,
		41 teeth,
		42 The_angle_between_coronoid_anterior_and_posterior_process,
		43 Clavicle,
		44 sternal_fontanelle,
		45 Marked_sexual_variation_in_presacral_vertebra,
		46 number_of_short_free_dorsal_ribs,
		47 Insciptional_ribs,
		48 transvertse_processes_on_autotomic_caudal_vertebrae,
		49 position_of_lateral_border_of_parietal_scute_relative_to_parietal_table_of_skull,
		50 Messeritic_scale,
		51 collar_beneath_trouth,
		52 number_of_longitudal_rows_of_ventral_body_scales,
		53 blue_pigmenting_on_outer_ventral_scales,
		54 Tongue_colour,
		55 nasal_vestible,
		56 insertation_of_m._retractor_lateralis_anterior_in_front_of_vent,
		57 Thoracic_fascia,
		58 length_of_hemipenial_lobes,
		59 lips_on_hemipenial_lobes,
		60 hemipenial_microornamentation,
		61 exit_to_oviduct_into_genital_sinus,
		62 lateral_septum_on_bodenaponeurosis,
		63 voice,
		64 copulatory_position ; 
	MATRIX
	Janosikia_ulmensis          20?1?021111?101?001110?111?000101?0?011040??????????????????????
	Pseudeumeces_cadurcensis    10??????1?1?10???0?????211?002011?0?010040??????????????????????
	Gallotia_stehlini           2102113111(0 1)1131100110011110000111201011230201??22102014001010111
	Psammodromus_algirus        0001203111111211001110110100020111010101102000022132114001111111
	Lacerta_viridis             101000311110021000?00012100102021101100111100?00000?000100010100
	Lacerta_agilis              000000311110011000000012000102020101100121100?00000?100100010100
	Timon_pater                 101000211110011000000010010101101101101211100?00000?102110010100
	Podarcis_muralis            0100102111110100001000120100121111011001101200022000002001111000
	Smaug_giganteus             210001200011020011?1010221110?2?121110010103??11?1??10?????????0
	Dracaenosaurus_croizeti     200110211111100?00??1012110000101101010041??????2???????????????
	Timon_lepidus               2010103111010110100100120001011(0 1)1101101121100(0 1)000001102110010100
	Acanthodactylus_erythrurus  0?211021111001120010002222010122000010012112011311?1104120??1000
	Podarcis_hispanica          01022011111001000010001202001211110?100010?200(0 1)3000000(0 1)001111000
	Psammodromus_hispanicus     0012202011001201001110111100020111000101102000030121114000020011
	Gallotia_PCCRULL1169        210?????1101021?00??101?000????????1?0?220??????????????????????
	Gallotia_galloti_palmae     10010120111(0 1)101100111011110000100200110020201??22002014001010111
	Gallotia_galloti_galloti    100101201110111100111011110000100200110020201??22002014001010111
	Gallotia_atlantica          0002112011011011000110111100001011011100(1 2)1201??22102??????????1?
	Gallotia_caesaris_gomerana  1001212011000011001110111100001101001100(1 2)0201??22002??????????1?
	Gallotia_bravoana           200?01301101031100?110110100001?1201110020201??22002??????????1?
	Gallotia_simonyi            21010130110103?100111011010000101201101220201??220020?????????11
	Gallotia_caesaris_caesaris  1001212111011011001110111100011101001100(1 2)0201??2?0????????????1?
	Gallotia_auaritae           21??????????03???????0?10000??1?1?0??0?22???1???????????????????
	Gallotia_intermedia         211001201101031100110011110000111201100221201???2002??????????1?

;

END;
BEGIN LABELS;
	CHARGROUPLABEL '2-state' COLOR = (RGB 1 0.03529412 0.41960784) ;
	CHARGROUPLABEL '4-state' COLOR = (RGB 0.30196078 0.58039216 1) ;
	CHARGROUPLABEL '3-state' COLOR = (RGB 0.30196078 1 0.30196078) ;
	CHARGROUPLABEL '5-state' COLOR = (RGB 0.81176471 0.06666667 1) ;


END;

BEGIN SETS;
	CHARPARTITION * UNTITLED  =  '4-state' :  1 7 14 22 44 48-51\3, '2-state' :  2 6 8- 13 15-18\3 19- 21 28- 29 33-36\3 37- 38 42-45\3 46- 47 50-53\3 54 56 58- 59 61- 64, '3-state' :  3- 5 17 23- 27 30- 32 34- 35 39- 40 43 49-52\3 57-60\3, '5-state' :  16 41 55;

END;

BEGIN ASSUMPTIONS;
	TYPESET * UNTITLED   =  unord:  2 6 8- 13 15- 16 18- 22 25-28\3 29 31 33 35- 38 41- 48 50- 51 53- 56 58- 64, ord:  1 3- 5 7 14-17\3 23- 24 26- 27 30 32 34 39- 40 49-52\3 57;

	WTSET * UNTITLED  =  0.33: 1 1 7 14 22 44 48 51, 1: 2 2 6 8 -  13 15 18 -  21 28 -  29 33 36 -  38 42 45 -  47 50 53 -  54 56 58 -  59 61 -  64 , 0.5: 3 -  5 17 23 -  27 30 -  32 34 -  35 39 -  40 43 49 52 57 60, 0.2: 16 16 41 55;

END;

BEGIN MESQUITECHARMODELS;
	ProbModelSet * UNTITLED   =  'Mk1 (est.)':  1- 64;
END;

Begin MESQUITE;
		MESQUITESCRIPTVERSION 2;
		TITLE AUTO;
		tell ProjectCoordinator;
		timeSaved 1562597819324;
		getEmployee #mesquite.minimal.ManageTaxa.ManageTaxa;
		tell It;
			setID 0 7148892101176502645;
		endTell;
		getEmployee #mesquite.charMatrices.ManageCharacters.ManageCharacters;
		tell It;
			setID 0 6889119016213553537;
			mqVersion 350;
			checksumv 0 3 1997438010 null  getNumChars 64 numChars 64 getNumTaxa 24 numTaxa 24   short true   bits 31   states 31   sumSquaresStatesOnly 8412.0 sumSquares 8412.0 longCompressibleToShort false usingShortMatrix true   NumFiles 1 NumMatrices 1;
			mqVersion;
		endTell;
		getWindow;
		tell It;
			suppress;
			setResourcesState false false 100;
			setPopoutState 400;
			setExplanationSize 0;
			setAnnotationSize 0;
			setFontIncAnnot 0;
			setFontIncExp 0;
			setSize 1889 850;
			setLocation -192 71;
			setFont SanSerif;
			setFontSize 10;
			getToolPalette;
			tell It;
			endTell;
			desuppress;
		endTell;
		getEmployee  #mesquite.charMatrices.BasicDataWindowCoord.BasicDataWindowCoord;
		tell It;
			showDataWindow #6889119016213553537 #mesquite.charMatrices.BasicDataWindowMaker.BasicDataWindowMaker;
			tell It;
				getWindow;
				tell It;
					getTable;
					tell It;
						rowNamesWidth 110;
					endTell;
					setExplanationSize 30;
					setAnnotationSize 20;
					setFontIncAnnot 0;
					setFontIncExp 0;
					setSize 1789 778;
					setLocation -192 71;
					setFont SanSerif;
					setFontSize 10;
					getToolPalette;
					tell It;
						setTool mesquite.charMatrices.BasicDataWindowMaker.BasicDataWindow.ibeam;
					endTell;
					setActive;
					setTool mesquite.charMatrices.BasicDataWindowMaker.BasicDataWindow.ibeam;
					colorCells  #mesquite.charMatrices.ColorByState.ColorByState;
				tell It;
					setStateLimit 9;
					toggleUniformMaximum on;
				endTell;
					colorRowNames  #mesquite.charMatrices.TaxonGroupColor.TaxonGroupColor;
					colorColumnNames  #mesquite.charMatrices.CharGroupColor.CharGroupColor;
					colorText  #mesquite.charMatrices.NoColor.NoColor;
					setBackground White;
					toggleShowNames on;
					toggleShowTaxonNames on;
					toggleTight off;
					toggleThinRows off;
					toggleShowChanges on;
					toggleSeparateLines off;
					toggleShowStates on;
					toggleAutoWCharNames on;
					toggleAutoTaxonNames off;
					toggleShowDefaultCharNames off;
					toggleConstrainCW on;
					toggleBirdsEye off;
					toggleShowPaleGrid off;
					toggleShowPaleCellColors off;
					toggleShowPaleExcluded off;
					togglePaleInapplicable on;
					toggleShowBoldCellText off;
					toggleAllowAutosize on;
					toggleColorsPanel off;
					toggleDiagonal on;
					setDiagonalHeight 80;
					toggleLinkedScrolling on;
					toggleScrollLinkedTables off;
				endTell;
				showWindow;
				getWindow;
				tell It;
					forceAutosize;
				endTell;
				getEmployee #mesquite.charMatrices.AlterData.AlterData;
				tell It;
					toggleBySubmenus off;
				endTell;
				getEmployee #mesquite.charMatrices.ColorCells.ColorCells;
				tell It;
					setColor Red;
					removeColor off;
				endTell;
				getEmployee #mesquite.categ.StateNamesStrip.StateNamesStrip;
				tell It;
					showStrip off;
				endTell;
				getEmployee #mesquite.charMatrices.AnnotPanel.AnnotPanel;
				tell It;
					togglePanel off;
				endTell;
				getEmployee #mesquite.charMatrices.CharReferenceStrip.CharReferenceStrip;
				tell It;
					showStrip off;
				endTell;
				getEmployee #mesquite.charMatrices.QuickKeySelector.QuickKeySelector;
				tell It;
					autotabOff;
				endTell;
				getEmployee #mesquite.charMatrices.SelSummaryStrip.SelSummaryStrip;
				tell It;
					showStrip off;
				endTell;
				getEmployee #mesquite.categ.SmallStateNamesEditor.SmallStateNamesEditor;
				tell It;
					panelOpen true;
				endTell;
			endTell;
		endTell;
		getEmployee  #mesquite.charMatrices.ManageCharacters.ManageCharacters;
		tell It;
			showCharacters #6889119016213553537 #mesquite.lists.CharacterList.CharacterList;
			tell It;
				setData 0;
				getWindow;
				tell It;
					useTargetValue off;
					setTargetValue ;
					newAssistant  #mesquite.lists.DefaultCharOrder.DefaultCharOrder;
					newAssistant  #mesquite.lists.CharListInclusion.CharListInclusion;
					newAssistant  #mesquite.lists.CharListPartition.CharListPartition;
					newAssistant  #mesquite.stochchar.CharListProbModels.CharListProbModels;
					newAssistant  #mesquite.parsimony.CharListParsModels.CharListParsModels;
					newAssistant  #mesquite.lists.CharListWeights.CharListWeights;
					setExplanationSize 30;
					setAnnotationSize 20;
					setFontIncAnnot 0;
					setFontIncExp 0;
					setSize 1789 778;
					setLocation -192 71;
					setFont SanSerif;
					setFontSize 10;
					getToolPalette;
					tell It;
					endTell;
				endTell;
				showWindow;
				getEmployee #mesquite.lists.CharListAnnotPanel.CharListAnnotPanel;
				tell It;
					togglePanel off;
				endTell;
			endTell;
		endTell;
		endTell;
end;
